# Supplementary material for: A systematic review finds Core Outcome Set uptake varies widely across different areas of health
Source: J Clin Epidemiol. 2021 Jan;129:114–23. doi: 10.1016/j.jclinepi.2020.09.029 (PMC7815247; doi:10.1016/j.jclinepi.2020.09.029)
Supplement: Data Profile [file mmc1.xml]

<?xml version="1.0" encoding="UTF-8" standalone="no"?><data:data><datasets><author>karen.hughes@liverpool.ac.uk</author><type>0</type><dataset><value>1</value><reason>Data will be made available on request</reason><comments/></dataset></datasets></data:data>
